# Supplementary material for: Metagenomic Insights for Antimicrobial Resistance Surveillance in Soils with Different Land Uses in Brazil
Source: Antibiotics (Basel). 2023 Feb 5;12(2):334. doi: 10.3390/antibiotics12020334 (PMC9952835; doi:10.3390/antibiotics12020334)
Supplement: Supplementary file 1 [file antibiotics-12-00334-s001.zip]

Archive with 1 entries (1 files):
- antibiotics-2113485-supplementary.pdf
